# Supplementary material for: Body Fat Percentage and Availability of Oral Food Intake: Prognostic Factors and Implications for Nutrition in Amyotrophic Lateral Sclerosis
Source: Nutrients. 2021 Oct 21;13(11):3704. doi: 10.3390/nu13113704 (PMC8622757; doi:10.3390/nu13113704)
Supplement: Supplementary file 1 [file nutrients-13-03704-s001.zip]

Archive with 1 entries (1 files):
- nutrients-1380110-supplementary.pdf
